# Supplementary material for: Genome-Wide Association Study Provides Insights into Important Genes for Reproductive Traits in Nelore Cattle
Source: Animals (Basel). 2021 May 13;11(5):1386. doi: 10.3390/ani11051386 (PMC8152989; doi:10.3390/ani11051386)
Supplement: Supplementary file 1 [file animals-11-01386-s001.zip]

Archive with 1 entries (1 files):
- animals-1179537-supplementary.pdf
